# Supplementary material for: Evaluating the Impact of Anthropogenic Factors on the Dissemination of Contemporary Cosmopolitan, Arctic, and Arctic-like Rabies Viruses
Source: Viruses. 2021 Dec 30;14(1):66. doi: 10.3390/v14010066 (PMC8777955; doi:10.3390/v14010066)
Supplement: Supplementary file 1 [file viruses-14-00066-s001.zip]

Archive with 4 entries (4 files):
- Figure S1.pdf
- File_S1.pdf
- File_S2.get_velo.py
- Table S1.pdf
